# Supplementary material for: Optimal management of renal cell carcinoma in octogenarians: Retrospective analysis using updated Korean Renal Cell Carcinoma (KORCC) database
Source: PLoS One. 2023 Mar 30;18(3):e0283483. doi: 10.1371/journal.pone.0283483 (PMC10062612; doi:10.1371/journal.pone.0283483)
Supplement: S1 File — (XLSX) [file pone.0283483.s005.xlsx]

## Sheet: 제출
Screening No	Code	OP approach	Age at surgery	octo	Gender	BMI	DM	HTN	CKD	Smoking	ECOG>=1	Hb	Creatinine	MDRD GFR	OP time	EBL(cc)	pT12/34	pNx/1	Tumor sized (mm)	Furhman`s grade 12/34	Recur	CSS	OS
10007	1	3	69	0	1	20.72	0	0	0	1	0	12.9	1.2	60.0	160	100	3	0	70	3	0	0	0
10008	1	1	75	0	2	17.71	1	1	0	1	1	11.8	1.1	48.7	185	300	1	0	50	3	0	0	1
10012	2	3	59	0	1	28.38	0	0	0	3	1	13.3	1.2	62.0	165	300	1	0	22	1	1	0	1
10129	1	1	51	0	1	23.59	1	0	0	1	0	13.8	1.1	70.6	220	100	1	0	120	3	0	0	0
10176	2	1	72	0	2	17.67	0	1	0	1	1	9.7	0.9	61.5	245	150	1	0	10	1	0	0	1
10179	2	3	44	0	2	24.61	0	0	0	1	0	13.3	0.9	68.0	110	300	1	0	65	3	0	0	0
10231	1	3	65	0	2	23.63	0	0	0	1	0	12.9	0.8	72.0	130	300	3	0	12	1	0	0	0
10243	1	1	61	0	1	27.34	0	1	0	1	1	13.9	1.2	61.6	180	1100	3	0	20	3	1	1	1
10271	1	3	63	0	2	32.02	0	1	0	1	0	12.4	0.9	63.2	149	300	3	0	38	1	1	0	0
10307	1	3	54	0	1	25.95	0	1	0	1	1	10	1.7	42.2	130	150	1	0	72	3	1	1	1
10316	2	3	41	0	2	20.93	0	0	0	1	0	13.8	1	61.1	94	100	1	0	67	3	0	0	0
10334	2	3	67	0	1	24.85	0	1	0	1	0	13	1.1	66.8	120	150	1	0	50	3	0	0	0
10356	2	3	49	0	1	20.78	1	1	0	2	0	16.4	1.2	64.4	205	300	1	0	54	1	0	0	0
10381	1	3	49	0	2	22.35	0	1	0	1	1	12.1	0.9	66.5	145	100	1	0	77	3	1	1	1
10401	1	3	70	0	2	22.52	1	1	0	1	1	13.1	1.3	40.5	204	400	3	0	135	3	1	1	1
10402	2	3	77	0	1	23.18	0	1	0	1	0	14.3	1.4	49.1	120	300	1	0	47	3	0	0	0
10445	2	3	52	0	1	27.50	0	1	0	1	1	16.6	1.4	53.2	140	50	3	0	30	3	1	1	1
10498	2	4	63	0	1	24.42	1	1	0	1	1	11.1	1.56	45.2	260	400	1	0	27	3	2	0	1
10582	2	1	70	0	2	23.04	1	0	0	1	1	9	1.2	44.4	200	150	1	0	70	1	0	0	1
10605	1	3	64	0	2	28.76	0	0	0	1	1	8.2	0.78	74.4	120	100	1	0	93	3	1	1	1
10619	2	3	58	0	1	25.08	0	0	0	1	0	13.7	1.05	72.5	125	300	1	0	40	3	0	0	0
10670	2	3	27	0	1	25.34	0	0	0	3	0	14.3	0.86	106.7	120	100	1	0	34	1	0	0	0
10722	2	1	40	0	1	23.91	0	0	0	1	1	14.4	0.93	90.0	90	80	1	0	30	3	0	0	0
10797	1	4	59	0	2	22.41	0	1	0	1	0	12.9	0.69	87.1	80	100	1	0	30	3	1	0	0
10802	1	3	54	0	2	22.18	0	1	0	3	1	9.4	0.41	161.7	190	150	3	0	14	3	1	1	1
10811	1	4	34	0	2	32.67	1	1	0	1	1	12.6	0.45	159.5	85	50	1	0	28	3	0	0	0
10822	1	3	59	0	1	26.95	0	0	0	1	0	13.2	1.07	70.7	100	100	1	0	30	1	0	0	0
10851	2	4	52	0	1	20.25	0	1	0	2	0	12.5	1.26	60.1	80	150	1	0	100	3	0	0	0
10888	1	1	76	0	2	22.27	0	0	0	1	0	11.3	0.83	66.8	150	300	3	0	74	3	1	0	0
10955	2	3	47	0	1	26.59	0	1	0	3	0	12.9	1.78	41.2	160	200	1	0	23	3	1	0	0
10967	2	4	69	0	2	26.32	0	1	0	3	0	12.2	0.79	72.2	185	500	1	0	38	3	0	0	0
10982	1	4	74	0	1	19.77	1	1	1	1	1	11.4	1.72	39.1	285	300	1	0	23	1	0	0	0
11057	1	3	59	0	1	22.76	0	1	0	1	1	10.6	1.01	75.6	165	300	1	0	28	3	1	1	1
11101	1	3	72	0	1	20.29	0	0	0	1	1	8.8	1.33	52.9	410	1850	3	0	25	3	1	1	1
11121	1	1	73	0	1	21.87	0	1	0	1	0	12.7	1.15	62.3	100	100	1	0	52	3	0	0	0
11156	1	1	74	0	1	22.57	1	1	0	2	1	10.2	0.83	90.6	90	600	1	0	90	3	1	1	1
11182	1	4	55	0	2	24.22	0	0	0	1	0	11.2	0.81	73.4	150	100	3	0	58	3	0	0	0
11209	2	4	59	0	2	24.70	0	0	0	1	0	12.7	1.09	51.4	120	150	1	0	35	3	0	0	0
11213	2	3	46	0	1	25.89	0	1	0	3	0	11.7	1.24	62.8	100	100	1	0	40	3	0	0	0
11227	2	3	59	0	1	23.98	0	1	0	1	0	13.5	0.89	87.5	215	150	3	0	28	3	0	0	0
11247	2	4	70	0	2	24.30	0	1	0	1	0	12.9	0.81	69.9	115	200	1	0	170	1	0	0	0
11273	1	4	54	0	2	23.09	1	0	0	1	0	14.4	0.81	73.7	115	200	1	0	17	3	0	0	0
11293	1	3	74	0	1	22.28	0	0	0	1	1	11.8	1.18	60.3	225	700	3	0	25	3	0	1	1
11295	2	4	68	0	2	21.96	0	1	0	1	0	12	1.06	51.6	240	50	1	0	13	1	0	0	0
11313	1	3	73	0	1	21.72	0	0	0	3	1	12.2	1.36	51.4	100	100	3	0	34	3	1	1	1
11451	2	4	43	0	2	17.63	0	0	0	1	0	12.2	0.68	94.4	90	100	1	0	50	3	0	0	0
11525	2	4	60	0	2	25.14	0	1	0	1	0	13	0.76	77.6	160	50	1	0	60	3	0	0	0
11527	2	4	77	0	1	20.47	0	0	0	3	0	13	0.96	76.0	185	200	1	0	24	3	0	0	0
11541	2	4	71	0	2	23.31	0	0	0	1	1	12.5	0.82	68.7	120	200	1	0	23	1	0	0	0
11549	1	1	73	0	1	23.19	0	0	0	1	1	11.4	1.05	69.2	160	300	3	0	30	3	1	0	0
11573	2	4	56	0	2	21.95	0	0	0	1	1	12.8	0.71	85.2	90	100	1	0	11	3	0	0	0
11613	1	4	73	0	2	30.70	0	1	0	1	0	13.1	0.91	60.6	105	100	1	0	42	3	0	0	0
11616	2	4	60	0	1	26.07	0	1	0	2	1	13.4	1.24	59.5	120	50	1	0	43	3	0	0	0
11650	2	4	59	0	2	25.66	0	0	0	1	0	12.6	0.85	68.5	49	200	1	0	24	3	0	0	0
11663	2	4	43	0	2	25.85	0	0	0	1	0	13.2	0.74	85.7	100	50	1	0	100	1	0	0	0
11666	1	3	60	0	1	22.87	1	1	1	1	1	10.1	1.5	47.7	120	200	1	0	50	1	0	0	0
11674	2	4	74	0	1	25.54	1	1	0	2	0	13	1.12	64.1	130	100	1	0	42	3	0	0	0
11817	2	4	37	0	1	24.51	0	0	0	1	0	14.7	0.8	108.8	104	50	1	0	80	3	0	0	0
11841	2	4	62	0	2	31.41	0	0	0	1	0	14	0.69	86.2	90	100	1	0	38	1	0	0	0
11943	1	3	48	0	1	17.05	0	0	1	1	1	11	4.03	16.0	180	500	1	0	59	1	1	0	0
12001	2	1	72	0	2	23.53	1	1	0	1	0	12.1	1.12	47.8	185	50	1	0	35	3	0	0	0
12030	2	4	64	0	2	23.38	0	1	0	1	1	12.7	0.76	76.6	34	13	1	0	20	1	0	0	0
12052	2	4	53	0	2	20.21	0	0	0	1	0	11.5	0.75	80.8	90	200	1	0	40	3	0	0	0
12082	1	4	58	0	2	21.43	0	1	0	1	0	12.2	0.6	102.7	150	50	1	0	95	3	0	0	0
12158	1	4	40	0	1	24.86	0	0	0	2	0	13.7	0.94	88.9	105	150	1	0	35	1	0	0	0
12543	1	4	62	0	1	21.60	1	0	0	2	1	13	1.18	62.6	175	100	3	0	21	3	1	0	0
12619	2	4	66	0	1	22.47	0	0	0	1	1	13.9	1.02	73.1	120	100	1	0	49	3	0	0	0
12825	1	3	79	0	2	25.27	1	1	0	2	1	11.3	0.71	79.4	270	100	3	0	83	3	1	0	0
12858	2	4	45	0	1	28.03	0	0	0	3	0	14.6	0.8	104.5	115	100	1	0	10	1	0	0	0
12986	1	3	72	0	1	22.47	0	0	0	2	1	9.8	0.78	97.8	100	300	3	0	80	3	0	0	0
12996	2	4	42	0	1	21.94	0	0	0	3	0	15	0.77	110.8	140	80	1	0	55	3	0	0	0
13049	2	4	44	0	1	23.96	0	0	0	2	0	14.7	0.87	95.3	100	50	1	0	70	1	0	0	0
13087	2	4	64	0	1	27.31	0	1	0	2	0	13.3	0.75	104.8	220	300	1	0	26	3	1	0	0
13098	2	4	77	0	2	23.56	0	1	1	1	1	9.4	1.47	34.5	120	50	1	0	46	3	0	0	0
13110	2	3	65	0	1	26.39	0	0	0	1	1	12.8	0.79	98.4	110	50	1	0	48	3	0	0	0
13113	1	1	75	0	1	25.45	1	1	1	2	1	7.4	4.81	11.9	125	50	1	0	8	1	0	0	0
13149	1	4	64	0	2	22.54	1	1	0	1	1	11.5	0.84	68.3	142	50	1	0	15	3	0	0	0
13158	2	4	64	0	1	27.43	1	1	0	1	1	11.8	1.31	55.1	170	300	1	0	47	3	0	0	0
13331	2	4	43	0	1	30.98	0	0	0	2	0	15.9	0.91	90.9	130	50	1	0	73	3	0	0	0
13337	1	4	74	0	1	20.70	0	1	0	1	1	8.2	1.42	48.7	140	600	3	1	21	3	0	0	0
13380	2	4	76	0	2	25.81	1	1	0	1	1	11.6	0.9	60.9	130	50	1	0	93	1	0	0	0
13410	2	4	63	0	1	29.78	1	1	0	1	0	12.6	1.22	60.0	160	350	1	0	13	3	0	0	0
13434	2	4	44	0	2	32.03	0	0	0	3	0	14.1	0.7	90.9	165	200	1	0	50	1	0	0	0
13475	1	4	69	0	1	15.60	1	1	1	2	1	9.8	2.03	32.7	80	300	3	0	23	3	0	0	0
13494	1	4	60	0	1	26.06	1	1	0	3	1	13.2	0.74	107.9	220	200	1	0	14	3	0	0	0
13507	2	4	61	0	2	22.22	0	1	0	1	0	12.5	0.72	82.3	80	50	1	0	76	1	0	0	0
13541	2	4	52	0	1	27.92	1	1	0	2	1	13.2	1.2	63.6	160	200	1	0	27	3	0	0	0
13578	2	4	60	0	1	24.27	0	1	0	2	0	13.7	0.8	98.6	115	30	1	0	31	3	0	0	0
13587	2	4	39	0	1	23.58	0	0	0	1	0	15.5	0.76	114.2	115	200	1	0	50	1	0	0	0
13596	1	3	74	0	1	20.38	1	1	0	1	1	11	1.09	66.1	85	200	1	0	31	3	0	0	0
13603	1	4	64	0	1	22.81	0	0	0	3	0	11.9	0.99	76.1	120	200	3	0	20	1	0	0	0
30187	1	1	69	0	2	24.88	0	0	0	0	0	11.4	0.74	77.8	190	400	1	0	59	1	0	0	0
30239	1	1	52	0	2	23.23	0	0	0	0	0	11.4	0.77	78.7	270	220	1	0	26	1	0	0	0
30310	1	1	62	0	1	27.93	0	0	0	0	0	13.5	0.95	80.3	150	240	1	0	100	1	0	0	0
30389	1	1	67	0	2	23.50	0	0	0	0	1	12.1	0.9	62.5	206	280	1	0	51	3	0	0	0
30405	2	4	54	0	1	23.90	0	0	0	0	0	13.9	1.26	59.6	295	500	1	0	27	1	0	0	0
30445	1	1	44	0	1	29.41	0	1	0	0	0	12.6	1.23	63.9	224	120	1	0	23	1	0	0	0
30544	2	1	73	0	1	21.48	0	1	0	0	0	12.5	1.11	64.9	230	240	1	0	53	1	0	0	0
30669	1	1	34	0	1	19.05	0	0	0	1	1	15.8	0.7	129.1	128	50	1	0	22	3	0	0	0
30690	2	1	69	0	1	24.85	0	1	0	1	0	15.7	1.4	50.2	220	100	1	0	33	1	0	0	0
30722	2	1	76	0	2	26.64	0	1	0	1	0	13.6	1	53.9	198	150	1	0	84	1	0	0	0
30757	1	1	77	0	1	25.78	0	1	0	1	0	11.9	1.39	49.5	210	200	1	0	48	1	0	0	0
30851	2	1	52	0	1	24.06	0	1	0	2	0	13.6	1.29	58.5	260	120	1	0	16	1	0	0	0
40023	1	3	63	0	2	18.97	0	0	0	1	0	8.7	0.9	63.2	290	800	1	0	40	1	2	0	0
40127	1	1	62	0	2	25.63	0	0	0	0	0	13.4	0.94	60.3	240	300	3	0	10	1	0	0	0
40150	1	1	75	0	2	29.86	1	1	0	1	0	11.1	1.91	25.6	135	800	3	0	46	3	0	0	0
40207	1	1	78	0	1	25.41	0	1	0	3	0	9.2	0.8	93.5	170	800	1	0	147	1	0	0	0
40258	1	3	59	0	1	30.94	1	1	0	1	1	8.7	2.45	27.2	195	1300	3	0	56	3	0	1	1
40276	1	1	68	0	1	27.05	1	1	0	2	0	14.3	1.24	58.0	185	500	1	0	15	3	0	0	0
50286	1	3	59	0	1	19.59	0	1	0	0	1	10.6	1.2	62.0	125	30	3	0	35	1	1	1	1
50366	1	3	60	0	2	25.36	1	1	0	0	1	10	1.5	35.4	110	200	1	0	53	3	0	0	1
50382	1	3	59	0	1	25.50	1	0	0	0	1	12.6	1.2	62.0	330	2200	3	0	25	3	1	0	1
50397	1	3	56	0	2	19.88	0	0	0	0	1	13.5	0.9	64.8	95	200	1	0	60	1	0	0	0
50408	1	3	69	0	2	28.93	0	1	0	1	1	12.6	1	55.0	110	200	1	0	38	3	0	0	0
50485	1	3	66	0	2	23.43	1	1	0	1	1	12	1.3	41.0	150	50	1	0	50	1	0	0	1
50493	1	3	29	0	2	19.53	0	0	0	1	1	9.7	0.7	98.9	125	200	1	0	100	3	0	0	0
50510	1	3	68	0	2	26.16	0	1	0	1	1	11	1	55.1	155	200	1	0	24	1	0	0	0
50515	1	3	56	0	2	27.03	0	0	0	1	1	13.6	1	57.4	115	150	1	0	41	1	1	0	0
50517	1	3	70	0	2	24.17	0	0	0	1	1	12.9	0.9	61.9	110	100	1	0	26	3	0	0	0
50535	1	3	69	0	2	27.20	1	1	0	1	1	12.8	1	55.0	175	700	3	0	64	3	1	1	1
50538	1	3	67	0	2	21.49	1	1	0	1	1	12.2	1.1	49.5	120	300	3	0	20	1	1	0	0
50543	1	3	77	0	2	21.79	0	0	0	1	1	11.2	0.9	60.7	100	80	3	0	13	3	0	0	1
50588	1	1	76	0	1	25.24	0	0	0	1	1	16.5	1.2	58.9	170	50	1	0	21	1	0	0	0
50600	1	3	62	0	1	25.51	0	1	0	1	1	13.2	1.1	67.8	265	1100	1	0	22	3	1	1	1
50637	1	1	48	0	2	19.73	0	1	0	1	1	12	0.8	76.6	110	50	1	0	70	3	0	0	0
50648	1	3	69	0	1	26.30	1	0	0	1	1	12.9	1.2	60.0	130	50	1	0	30	3	0	0	0
50653	1	3	72	0	1	19.72	0	0	0	1	1	9.2	2.7	23.3	160	100	1	0	39	1	0	1	1
50664	1	3	76	0	2	17.38	0	0	0	1	1	11.3	0.8	69.7	135	300	3	0	36	3	0	0	0
50686	1	3	64	0	2	19.98	0	1	0	1	1	9.8	0.9	63.0	305	1000	3	0	21	3	1	1	1
50689	1	3	66	0	1	25.63	0	1	0	1	1	12.3	1.1	67.0	135	900	3	0	106	3	1	1	1
50696	1	3	70	0	1	21.61	0	0	0	1	1	14.9	1	73.9	195	400	1	0	108	3	0	0	1
50735	1	1	63	0	2	22.66	0	0	0	1	1	13.2	1.2	45.4	190	200	1	0	14	1	0	0	0
50780	1	3	72	0	2	23.42	0	1	0	1	1	13.8	0.8	70.5	105	300	1	0	61	3	0	0	0
50834	1	3	48	0	2	24.52	0	0	0	1	1	10.9	0.9	66.8	84	300	1	0	44	1	0	0	0
50852	1	3	55	0	2	22.68	0	1	0	1	1	13.7	1.1	51.6	120	600	1	0	36	3	0	0	0
50939	1	3	69	0	1	22.35	1	1	0	1	1	11	1.3	54.7	200	750	3	0	10	3	1	1	1
50954	1	3	42	0	1	25.76	0	0	0	3	1	15.2	1.4	55.6	220	500	1	0	60	3	0	0	0
50957	1	3	62	0	2	18.92	0	0	0	1	1	10.7	0.9	63.4	300	1000	3	0	70	3	1	1	1
51126	1	3	50	0	1	16.87	0	0	0	1	1	8.7	1.1	70.9	210	1600	3	0	51	3	1	1	1
51251	1	3	67	0	1	28.34	0	1	0	1	1	12.6	1.21	59.8	625	8300	3	0	11	3	0	0	1
51265	1	1	41	0	1	18.83	0	0	0	3	1	10.1	0.94	88.4	80	50	3	0	90	3	1	0	0
51268	1	1	52	0	2	23.85	0	1	0	1	1	11.8	0.74	82.4	95	100	1	0	48	1	0	0	0
51294	1	3	59	0	1	24.53	1	1	0	1	1	9.5	1.79	39.1	110	400	3	1	23	3	1	1	1
51321	1	1	61	0	2	28.55	0	1	0	1	1	14.1	0.94	60.5	135	300	1	0	15	1	0	0	0
51353	1	3	54	0	1	27.68	0	1	0	1	1	14.9	1	77.9	150	400	3	0	46	1	1	0	0
51356	1	3	71	0	1	23.59	0	1	0	1	1	12.5	2.9	21.6	90	250	1	1	32	1	0	0	0
51389	1	1	65	0	2	27.05	0	1	0	1	1	13	0.77	75.2	160	300	3	0	51	3	0	0	0
51409	1	3	50	0	2	23.51	0	0	0	1	1	12.3	0.8	75.9	65	350	1	0	54	3	0	0	0
51410	1	3	74	0	2	21.70	0	1	0	1	1	13.1	0.84	66.3	120	700	3	0	22	3	1	1	1
51517	1	3	49	0	2	22.15	0	0	0	1	1	12.1	0.9	66.5	90	400	1	0	27	1	0	0	0
51575	1	1	51	0	2	22.23	0	1	0	1	1	15	0.96	61.3	95	50	1	0	77	1	0	0	0
51618	1	3	61	0	1	20.78	1	1	1	1	1	8.4	1.89	36.4	55	300	1	0	34	1	0	0	1
50631	1	3	59	0	1	23.14	0	0	0	3	1	13.8	1	76.5	130	1200	3	0	150	3	1	1	1
51656	1	3	51	0	1	26.94	0	1	0	1	1	13.3	1.4	53.4	80	200	3	0	27	3	1	1	1
60007	2	3	48	0	2	23.99	0	1	0	1	0	13.3	0.8	76.6	215	100	1	0	30	3	0	0	0
60022	2	3	63	0	1	20.92	0	0	0	3	0	14.0	0.9	85.2	193	500	1	0	36	1	1	0	0
60027	1	3	45	0	2	23.31	0	0	0	1	0	12.7	0.7	90.5	125	100	1	0	76	1	0	0	0
60057	1	1	64	0	2	27.61	0	1	0	1	1	12.9	1	55.8	363	500	1	0	36	1	0	0	0
60182	2	3	61	0	2	21.03	0	0	0	1	1	13.2	1.2	45.7	217	1000	1	0	58	1	0	1	1
60190	1	3	58	0	2	23.12	0	0	0	3	0	13.0	1.2	46.1	254	100	3	0	61	3	0	0	0
60312	1	1	61	0	2	25.96	1	1	0	1	1	10.8	1.0	56.4	301	1100	1	0	63	3	1	0	0
60359	1	1	45	0	1	22.28	0	0	0	1	0	10.6	1.0	80.8	216	100	1	0	32	3	1	0	0
60361	2	3	39	0	2	18.69	0	0	0	1	0	12.6	0.8	79.9	191	400	1	0	43	1	0	0	0
60375	2	3	57	0	1	25.32	0	1	0	3	0	17.2	1.2	62.4	290	700	1	0	24	1	0	0	0
60411	1	1	78	0	2	22.87	0	0	0	1	1	12.6	1	53.6	150	50	3	0	27	3	0	0	0
60427	2	3	68	0	1	21.32	1	0	0	2	0	11.7	1.1	66.6	170	300	1	0	30	3	0	0	0
60434	2	1	74	0	2	21.28	1	1	0	1	1	11.8	1.1	48.6	160	200	1	0	65	1	0	0	0
60470	2	1	55	0	2	28.78	0	0	0	1	0	13.5	1	57.6	145	100	1	0	120	1	0	0	0
60473	2	3	49	0	2	21.45	0	0	0	1	1	12.6	0.9	66.5	110	100	1	0	45	3	0	0	0
60561	1	3	68	0	1	20.80	0	1	0	1	0	11.9	1.1	66.6	205	350	3	0	52	3	0	0	0
60612	2	3	67	0	2	23.98	0	1	0	1	0	13.5	1	55.3	135	200	1	0	77	1	0	0	0
60620	2	3	78	0	1	24.54	0	1	0	1	1	12.9	1.2	58.6	120	150	1	0	60	1	0	0	0
80512	1	1	63	0	1	20.31	0	0	0	1	0	14.6	1.09	68.3	175	292	1	0	50	1	0	0	0
80519	2	3	48	0	1	23.10	0	0	0	3	1	15.4	1.11	70.7	283	430	1	0	16	3	0	0	0
80528	1	1	56	0	2	32.46	0	1	0	1	0	13.4	0.97	59.4	383	858	1	0	36	1	0	0	0
80569	2	1	72	0	1	25.43	1	1	0	1	1	11.2	1.49	46.4	282	448	1	0	25	3	0	0	0
80620	1	1	32	0	1	25.79	0	0	0	2	1	14.2	1.25	66.9	163	528	3	0	38	3	0	0	0
80702	1	3	52	0	1	18.47	0	0	0	1	1	9.1	0.97	81.3	149	499	3	1	60	3	0	1	1
80759	2	1	65	0	1	26.00	0	1	0	1	0	10.8	1.11	66.5	351	205	1	0	13	1	0	0	0
80789	2	1	71	0	2	28.53	0	1	0	1	0	13.0	0.86	65.0	168	197	1	0	28	3	0	0	0
80835	1	1	73	0	1	26.76	1	1	0	1	0	13.2	1.3	54.1	126	439	1	0	36	3	0	0	0
80837	2	1	55	0	2	25.31	0	1	0	0	0	12.5	1.04	55.0	221	81	1	0	47	1	0	0	0
80867	1	1	73	0	2	27.73	0	1	0	1	1	12.3	0.81	69.3	165	199	3	0	45	1	0	0	0
81113	1	1	64	0	2	24.27	1	1	0	1	0	11.9	1.14	48.0	167	441	3	0	28	3	0	0	0
81170	2	1	52	0	1	25.05	1	1	0	1	1	13.7	0.89	89.8	254	17	1	0	16	3	0	0	0
81183	1	1	62	0	2	25.20	0	0	0	1	1	10.1	1.37	39.1	169	194	1	0	29	3	0	0	0
81184	1	1	18	0	2	26.33	0	0	0	1	0	9.3	1.25	55.8	190	135	3	1	20	3	0	0	0
81215	2	1	69	0	1	18.43	0	0	0	3	0	13.8	0.78	98.7	123	152	1	0	20	1	0	0	0
81216	1	1	77	0	2	28.44	0	1	0	1	0	14.7	0.83	66.7	168	114	1	0	30	1	0	0	0
81249	1	1	75	0	2	20.61	0	1	0	1	1	11.5	0.86	64.3	174	126	1	0	40	1	0	0	1
81396	1	1	74	0	1	22.58	0	0	0	1	0	13.4	0.76	100.3	152	93	3	0	60	3	0	0	0
81413	1	1	59	0	2	24.76	0	1	0	1	0	11.9	0.69	87.1	127	95	1	0	103	1	0	0	0
81446	2	1	72	0	1	20.52	0	1	0	3	0	13.6	1.27	55.7	155	198	1	0	67	1	0	0	0
81463	2	1	63	0	2	21.52	0	0	0	1	1	12.4	0.57	107.1	144	87	1	0	34	3	0	0	0
81634	1	1	58	0	1	27.44	1	1	0	3	0	14.9	1.24	59.9	162	18	1	0	61	3	0	0	0
10031	1	3	85	1	2	26.14	0	0	0	1	0	10	1.1	47.2	300	500	3	0	110	1	0	0	0
10169	1	3	81	1	1	24.24	0	0	0	3	1	13.1	1.3	53.0	150	200	3	0	68	3	1	1	1
10244	1	3	80	1	2	22.37	0	0	0	1	1	13.6	0.9	60.2	85	50	3	0	18	1	1	0	1
10246	1	3	81	1	2	24.46	1	1	0	1	1	12.6	1.3	39.3	125	300	1	0	92	1	0	0	1
10251	1	3	80	1	2	24.45	1	1	0	1	1	13.7	1.3	39.4	300	350	3	0	47	3	1	1	1
10412	1	3	84	1	1	18.13	0	0	0	3	1	10.8	0.9	80.4	126	400	3	0	65	1	0	1	1
10540	2	4	87	1	1	25.54	0	1	0	1	1	13.7	1.34	50.4	250	50	1	0	30	3	0	0	1
10604	2	4	82	1	2	24.32	1	1	0	1	1	11	0.7	80.1	180	300	1	0	20	3	0	0	0
10611	1	3	85	1	2	22.32	0	1	0	1	1	9.5	0.82	66.3	145	2000	1	0	46	3	0	0	0
10644	2	4	81	1	1	26.05	1	1	0	1	0	13.2	1.07	66.3	120	150	1	0	30	3	0	0	0
10749	2	3	80	1	1	25.19	1	0	0	1	0	12.6	1.03	69.5	75	100	1	0	10	3	0	0	0
10819	2	3	82	1	2	24.78	0	1	0	1	1	13.6	1.41	35.7	145	200	1	0	86	3	0	0	0
10829	2	3	80	1	2	24.86	0	1	0	1	0	13.9	1.02	52.1	100	50	1	0	54	1	0	0	0
10831	1	3	85	1	2	22.84	0	1	0	1	1	10.8	1.01	52.1	150	300	3	0	13	3	1	1	1
10847	2	3	82	1	2	24.99	0	1	0	1	0	11.8	0.79	69.7	175	200	1	0	41	1	0	0	0
10857	2	4	80	1	2	20.26	1	0	0	1	0	13.6	0.95	56.6	90	100	1	0	54	1	0	0	0
10883	2	3	81	1	1	20.95	0	0	0	2	1	13	1.1	64.2	100	300	1	0	160	1	0	0	0
10914	1	1	82	1	1	22.95	0	1	0	3	1	13.7	1.02	69.9	275	200	3	0	40	3	0	0	1
10928	2	4	80	1	1	20.09	0	1	0	1	0	14.1	0.9	81.2	51	100	1	0	30	1	0	0	0
11091	2	4	81	1	1	22.69	0	1	0	2	1	12.6	0.81	91.5	90	80	1	0	64	3	1	0	1
11094	2	3	83	1	1	25.96	0	1	0	2	1	13.3	2.48	25.0	90	100	1	0	66	1	0	0	0
11167	2	3	81	1	2	25.40	0	1	0	1	0	10.6	0.65	87.5	170	300	3	0	58	1	0	0	0
11177	1	4	82	1	2	26.78	0	1	0	1	0	11.8	0.92	58.4	135	100	1	0	159	3	0	0	0
11203	1	3	80	1	1	20.96	1	1	0	2	1	11.4	0.87	84.4	240		3	0	61	3	0	0	0
11222	1	1	83	1	2	28.57	0	1	0	1	0	11.2	0.93	57.6	115	350	1	0	18	3	0	0	0
11330	1	3	85	1	1	24.20	1	0	0	3	1	12.6	1.36	49.8	240	700	3	0	73	3	1	1	1
11343	1	1	89	1	1	23.97	0	1	0	3	0	12.5	1.23	55.4	110	100	3	0	80	3	1	0	0
11344	2	3	80	1	1	22.21	0	1	0	2	1	11.7	1.12	63.1	165	2000	1	0	20	3	0	0	0
11404	1	4	87	1	1	25.98	0	0	1	2	1	14.2	1.51	43.9	215	300	3	0	50	3	0	0	0
11430	1	3	83	1	2	24.44	0	1	0	1	1	13.1	0.67	84.1	145	200	3	0	30	3	1	1	1
11460	2	4	81	1	2	19.05	0	0	0	1	1	10.7	0.75	74.2	200	200	1	0	12	3	0	0	0
11654	1	1	89	1	2	22.18	0	1	0	1	0	11.1	0.85	63.0	70		1	0	45	1	0	0	0
11664	2	4	82	1	1	30.92	0	0	0	2	0	15.9	0.97	74.1	150	50	1	0	15	3	0	0	0
11722	2	4	80	1	1	26.13	0	0	0	1	0	14.7	0.88	83.3	120	100	1	0	13	3	0	0	0
11726	2	4	82	1	1	23.01	1	1	0	1	0	12.4	1.63	40.7	109		3	0	40	3	1	0	0
11733	2	3	82	1	2	24.43	0	1	0	1	1	12.4	0.48	123.8	145	100	1	0	49	3	0	0	0
11753	1	3	82	1	2	19.31	0	1	0	1	0	11.7	0.7	80.1	105	500	3	0	55	3	0	0	0
11766	1	4	80	1	1	24.73	0	0	0	2	0	11.7	0.86	85.6	89	200	3	0	27	3	1	0	0
11776	2	4	89	1	1	25.52	0	0	0	1	0	15	0.69	108.0			1	0	120	3	0	0	0
11836	2	4	81	1	1	23.45	0	0	0	2	0	13.7	0.84	87.7	139	200	1	0	90	3	0	0	0
11863	2	4	85	1	1	25.14	0	1	0	2	0	12.1	0.77	96.0	69	100	1	0	44	3	0	0	0
11868	1	1	85	1	1	22.74	1	0	0	2	1	12	1.05	67.1	180	50	1	0	36	3	0	0	0
11893	2	4	85	1	2	24.02	0	1	0	1	0	13.1	1.15	44.8	137		1	0	23	3	0	0	0
11896	2	1	84	1	1	29.24	0	1	0	1	0	14.2	1.15	60.6	95	100	1	0	40	1	0	0	0
11934	2	4	81	1	2	30.71	0	1	0	1	1	11.3	0.63	90.7	205	700	1	0	23	1	0	0	0
12009	1	3	82	1	1	25.26	0	0	0	1	0	14.3	0.76	98.2	150	700	1	1	38	3	0	0	0
12013	1	1	88	1	1	26.03	0	1	1	1	1	11.4	6.94	7.5	205	300	1	0	75	3	0	0	0
12086	2	1	81	1	2	29.43	1	1	0	1	1	12.6	0.51	115.7	95	100	1	0	53	3	0	0	0
12145	1	3	81	1	1	25.46	0	1	0	1	1	8.6	1.28	53.9	110	150	3	0	102	3	1	0	0
12276	1	3	80	1	2	24.09	1	1	0	1	1	12.7	0.61	94.4	154	1400	1	0	85	3	0	0	0
12289	1	1	82	1	2	24.51	1	1	0	1	1	12.1	0.9	59.9	105	100	1	0	47	3	0	0	0
12290	2	4	80	1	2	30.68	1	1	0	1	1	12.7	0.44	139.0	145	200	1	0	38	3	0	0	0
12445	2	4	82	1	1	21.85	0	1	0	2	1	14	1.26	54.8	150	200	1	0	50	3	0	0	0
12489	2	4	81	1	1	24.97	0	1	0	1	1	10.7	1.05	67.8	190	100	1	0	98	3	0	0	0
12493	1	4	82	1	1	19.68	0	0	0	1	0	12.3	0.83	88.7	115	50	1	0	50	3	0	0	0
12506	2	3	81	1	1	23.51	0	1	0	2	1	13	1.26	54.9	170	200	1	0	75	1	0	0	0
12579	1	4	80	1	1	21.88	0	0	0	1	0	13.1	1	71.9	85		1	0	20	1	0	0	0
12636	1	4	84	1	2	26.93	0	0	0	1	0	12.8	0.75	73.6	160		1	0	70	1	0	0	0
12644	2	3	81	1	1	17.58	1	1	0	1	1	11.7	0.63	122.2	100	200	1	0	100	3	0	0	0
12669	2	4	83	1	1	21.92	0	1	0	1	0	11	0.91	79.6	120		1	0	88	3	0	0	0
12672	2	4	85	1	1	25.15	0	0	0	1	0	14.1	1.03	68.6	120	200	1	0	28	3	0	0	0
12700	2	4	82	1	2	22.76	1	1	0	1	1	12.8	0.69	81.5	155	0	1	0	65	3	0	0	0
12743	1	4	80	1	1	23.87	0	1	0	1	1	9.2	0.94	77.2	195	650	1	0	105	3	0	0	0
12874	2	3	80	1	1	23.86	0	1	0	1	1	12.4	0.77	97.2	115	200	1	0	100	3	0	0	0
12902	2	4	86	1	2	18.72	1	1	0	1	0	12.8	0.66	84.9	95	100	1	0	50	3	0	0	0
12916	2	4	82	1	2	25.99	1	1	0	1	1	12.5	0.96	55.6	175	100	1	0	45	3	0	0	0
12928	1	4	81	1	2	22.31	0	1	0	1	1	10.7	1.38	36.7	230	450	1	0	125	1	0	0	0
12995	2	4	85	1	1	24.21	0	1	1	2	1	9	1.54	43.1	205	1500	3	0	35	3	1	0	0
13171	2	4	82	1	1	30.27	0	1	0	1	0	15.4	1.12	62.8	135	50	1	0	35	1	0	0	0
13174	2	4	85	1	2	23.38	0	1	0	1	1	12	0.64	88.2	135	300	1	0	60	3	0	0	0
13177	2	4	80	1	1	24.38	1	1	0	3	0	12	1.48	45.7	140	50	1	0	35	3	0	0	0
13183	2	4	80	1	2	27.83	0	1	0	1	0	12.9	0.77	72.1	90		1	0	70	1	0	0	0
13291	1	4	82	1	1	23.72	1	0	0	3	1	9.5	1.57	42.5	145	100	3	1	80	3	0	0	0
13346	2	4	84	1	1	23.34	0	1	0	1	0	12.5	0.99	72.0	70	80	1	0	65	3	0	0	0
13432	1	4	84	1	2	27.58	0	1	0	2	1	11.2	1.2	42.8	80	50	3	0	75	3	0	0	0
13453	1	4	83	1	1	24.72	0	1	0	1	1	13.8	1.17	59.5	155		3	0	4	3	0	0	0
13569	2	4	83	1	2	28.36	0	1	0	1	1	11.9	1.7	28.7	140	150	1	0	60	1	0	0	0
13652	2	4	81	1	2	26.75	1	1	0	1	1	11.3	0.75	74.2	105	100	1	0	73	3	0	0	0
20103	1	1	80	1	1	24.06	0	1	0	1	1	12.2	1.14	61.8	215		1	0	120	3	0	0	0
20111	1	3	80	1	1	24.13	0	1	0	2	1	9.8	0.52	152.9	260	250	3	0	103	3	0	0	0
20185	1	1	80	1	1	20.32	0	1	0	3	1	13.5	1.2	58.3	220		1	0	40	3	0	0	0
30169	1	1	80	1	1	23.53	1	1	0	0	1	10.3	1.27	54.6	230	180	1	0	6	3	1	0	1
30269	1	1	86	1	1	23.88	0	0	0	0	0	12.9	1.19	58.0	225	160	1	0	25	1	0	0	0
30426	1	1	80	1	1	23.51	0	1	0	3	1	13.1	1.48	45.7	193	200	1	0	91	3	0	0	1
30441	1	3	86	1	1	19.28	0	0	0	0	0	10.6	0.73	101.9	505	480	1	0	80	3	0	0	0
30531	1	1	80	1	1	24.74	0	1	0	0	0	15.8	1.34	51.3	216	200	1	0	22	1	0	0	0
30558	2	1	85	1	1	21.97	0	1	0	0	0	12.4	0.97	73.6	210	330	1	0	55	1	0	0	0
30593	1	3	83	1	1	19.42	0	1	0	1	1	10	0.84	87.3	390	1000	1	0	30	3	0	0	0
30633	1	1	81	1	2	25.29	1	1	0	1	0	12.9	0.75	74.2	178	400	1	0	10	1	0	0	0
30723	1	1	87	1	1	23.44	0	1	0	1	0	12.1	1.15	60.2	175	100	1	0	20	3	0	0	0
30734	1	1	83	1	2	24.88	0	0	0	1	1	11.9	1.31	38.8	305	100	3	1	25	3	1	1	1
30810	2	1	80	1	1	26.14	1	1	0	2	0	13.1	0.85	86.7	238	100	1	0	100	1	0	0	0
30814	1	1	93	1	1	23.88	1	1	0	1	0	13	1.12	61.2	150	150	1	0	60	3	0	0	0
30825	1	1	81	1	1	23.32	0	1	0	1	1	8	1.52	44.2	280		3	1	45	3	1	1	1
30844	1	3	80	1	2	24	1	1	1	1	1	11.8	3.51	12.5	580		3	0	90	1	0	1	1
30855	1	1	80	1	2	24.1	0	1	0	1	0	13.7	1.07	49.3	173	70	3	0	14	1	0	0	0
30875	1	1	83	1	1	21.88	0	1	0	1	0	16.1	1.35	50.5	205	200	1	0	26	1	0	0	0
30881	1	1	83	1	1	30.09	0	1	0	2	0	12.8	1.23	56.2	193	200	3	0	34	3	0	0	0
40061	1	1	82	1	1	30.10	0	1	0	0	1	10.7	1.2	58.0	245	400	3	0	66	3	0	0	0
40080	1	1	83	1	1	21.72	0	0	0	3	0	13.3	1.2	57.8	240	800	1	0	60	3	0	0	0
40101	1	1	87	1	1	22.21	1	0	0	0	1	12	1	70.7	220	400	3	0	36	1	0	1	1
40121	1	1	82	1	1	23.05	0	0	0	3	0	14.2	1.37	49.7	180	300	1	0	30	1	0	0	0
40131	1	1	81	1	2	24.20	0	1	0	0	0	10.7	0.97	55.1	300	850	1	0	50	1	1	0	0
40138	1	1	80	1	2	24.56	0	1	0	1	0	12.6	0.97	55.3	115	800	1	0	40	1	0	0	0
40187	1	1	81	1	1	25.10	0	1	0	1	1	12.9	1.31	52.5	270	800	1	1	80	3	0	0	0
40203	1	3	81	1	2	20.66	0	1	0	1	1	8.9	1.02	52.0	180	1300	3	0	30	3	0	0	0
40221	1	3	80	1	2	17.85	0	1	0	1	1	10.2	0.64	89.3	160		1	0	19	1	0	0	0
40225	1	1	85	1	2	31.05	1	1	0	1	1	12.5	0.99	53.3	165	500	1	0	14	1	0	0	0
40229	1	1	80	1	2	16.73	0	0	0	1	1	12.3	0.75	74.4	130	500	1	0	60	3	0	0	0
40254	1	1	85	1	2	29.59	0	1	0	1	1	13.2	0.73	75.8	110	500	1	0	50	3	0	0	0
40265	1	1	83	1	1	25.48	1	1	0	1	1	15.7	0.91	79.6	95	300	1	0	60	3	0	0	0
40279	1	1	83	1	2	22.65	0	1	0	0	1	10.7	1.44	34.8	90	300	3	0	50	3	0	0	1
50370	1	3	80	1	1	26.33	1	1	0	0	1	12.3	1.4	48.8	190	500	1	0	70	3	0	0	1
50418	1	3	83	1	1	16.26	1	0	0	1	1	11.8	0.9	80.6	110	100	1	0	70	1	0	0	0
50544	1	3	83	1	1	24.38	0	1	0	1	1	14.6	1.3	52.7	135	200	1	0	25	1	0	0	1
50738	1	3	80	1	1	22.68	0	1	0	1	1	13.6	1.1	64.4	85	100	1	0	2	3	0	0	0
50937	1	1	81	1	2	26.58	0	1	0	1	1	12.8	0.8	68.8	225	300	1	0	58	3	0	0	0
50997	2	4	80	1	2	22.89	1	1	0	1	1	12.9	0.9	60.2	205	750	1	0	20	3	0	0	0
51036	1	1	87	1	2	22.17	1	1	0	1	1	11.3	0.8	67.9	200	250	3	0	20	3	0	1	1
51071	1	3	83	1	2	18.67	1	1	0	1	1	11.6	0.9	59.8	135	1100	3	1	15	3	1	1	1
51088	1	1	80	1	2	29.94	0	1	0	1	1	13.7	0.8	69.0	260	1200	1	0	20	3	0	0	0
51102	2	3	87	1	1	27.92	0	1	0	1	1	13.5	1.3	52.2	110	500	3	1	25	1	1	1	1
51114	1	1	81	1	1	32.84	0	0	0	1	1	14.7	1.2	58.1	210	250	1	0	90	1	0	0	1
51149	2	3	80	1	1	24.54	0	0	0	3	1	14.4	1.1	64.4	120	500	1	0	100	3	0	0	0
51309	1	1	80	1	1	24.77	0	0	0	1	1	12.8	1.08	65.8	130	100	1	0	11	3	0	0	1
51508	1	1	83	1	1	20.26	0	1	0	1	1	9	1	71.4	150	300	1	0	30	1	0	0	0
51652	1	3	82	1	1	18.95	0	1	0	1	1	12.6	1	71.5	80	200	3	0	91	3	1	0	1
51653	1	3	85	1	1	30.20	1	1	0	1	1	13.4	1.6	41.3	95	200	3	0	20	1	0	1	1
51689	1	3	81	1	2	27.89	0	1	0	1	1	11.6	0.57	101.8	167	1300	1	0	80	3	0	0	0
51709	1	3	82	1	1	14.12	1	1	0	1	1	12.7	0.78	95.3	70	350	1	0	43	3	0	0	1
51732	2	3	84	1	1	26.22	0	1	0	1	1	12.7	1.22	56.6	89	250	1	0	30	3	1	0	1
51739	1	1	82	1	2	28.52	1	1	0	3	1	13	0.78	70.7	120		1	0	70	3	0	0	1
51777	1	3	85	1	2	21.36	0	0	0	1	1	12	0.85	63.6	115	150	1	0	33	1	0	0	0
51803	2	3	80	1	2	22.99	1	1	0	1	1	11.8	0.99	54.0	150	300	3	0	23	3	0	1	1
51829	1	3	82	1	1	20.02	0	1	0	1	1	13.9	1	71.5	169	100	1	0	53	3	0	0	0
51870	1	3	86	1	2	27.31	0	1	0	1	1	16	0.89	60.1	65	300	1	0	26	1	0	0	0
51902	2	3	80	1	1	22.97	0	0	0	1	1	12.6	0.88	83.3	145	25	1	0	43	3	0	0	0
51903	2	3	81	1	1	23.51	1	1	0	1	1	12	2.07	31.0	85	200	1	0	40	1	0	0	0
51905	2	4	81	1	2	22.62	0	1	0	1	1	13.8	0.83	66.0	200	350	1	0	45	3	0	0	0
51936	1	3	81	1	2	26.22	0	1	0	1	1	11.2	1.34	38.0	55	300	1	0	20	3	0	0	1
52403	1	3	80	1	1	28.13	0	1	0	0	1	15.7	1	71.9		300	1	0	20	3	1	0	1
60098	1	3	80	1	2	19.70	0	0	0	1	0	12.5	1.5	33.4	242	700	3	0	55	3	0	0	0
60176	1	1	84	1	2	20.49	1	0	0	1	1	11.6	10.2	3.6	263	100	3	0	90	3	0	1	1
60232	1	1	81	1	1	22.12	0	1	0	1	0	13.4	1.3	53.0	285		1	0	30	1	0	0	0
60294	1	1	86	1	1	20.82	0	1	0	3	1	14.7	1.3	52.3	237	200	1	0	160	1	0	0	0
60295	1	1	86	1	2	19.72	0	1	0	1	1	12.7	1.0	52.6	196	50	1	0	10	1	0	0	0
60337	1	1	83	1	2	24.32	0	0	0	1	0	12.0	1.2	42.9	379	100	1	0	10	1	0	0	0
60415	1	1	88	1	1	28.81	0	0	0	1	0	14.5	1.1	63.2	250	100	1	0	28	1	0	0	0
60478	1	3	83	1	2	23.9	0	0	0	1	0	9.7	1.2	42.9	140	600	3	0	14	3	1	0	0
60625	1	3	80	1	1	19.70	0	0	0	1	0	12.5	1.5	45.0	235	1050	3	0	30	3	0	0	0
70072	2	1	81	1	1	24.61	0	1	0	2	0	14.3	1.2	58.1	160		1	0	38	1	0	0	0
70124	1	1	80	1	1	19.00	0	1	0	1	1	13.1	1.3	53.1	285		3	0	26	1	1	1	1
70189	1	1	81	1	1	28.52	0	0	0	1	1	10.6	0.7	108.5	130		1	0	11	3	0	0	1
70267	1	3	82	1	1	23.32	0	0	0	1	1	13.9	1.0	71.5	116		1	0	20	1	0	0	1
80133	1	3	81	1	1	27.18	0	0	0	0	0	14.8			270		3	0	32	1	0	0	0
80271	1	3	80	1	1	27.34	0	0	0	0	1	14.1			180		1	0	90	1	0	0	0
80498	1	1	80	1	2	24.57	1	0	0	1	1	13.6	0.65	87.7	217	249	1	0	27	1	0	0	0
80542	1	1	81	1	1	23.82	0	1	0	1	1	14.7	1.57	42.6	145	369	1	0	38	3	0	0	1
80545	1	1	80	1	1	28.72	0	1	0	3	0	10.6	1.55	43.4	235	100	1	0	113	3	0	0	0
80550	1	1	81	1	2	25.44	0	1	0	2	1	12.8	0.92	58.6	155	241	1	0	28	1	0	0	0
80613	2	1	80	1	1	22.95	0	1	0	1	0	13.8	1.90	34.3	145	521	1	0	14	1	0	0	0
80645	1	1	80	1	1	26.70	1	1	0	1	1	16.5	1.12	63.1	167	418	1	0	80	3	0	0	0
80812	2	1	81	1	1	21.26	0	0	0	1	0	15.2	0.70	108.2	238	74	1	0	46	3	0	0	0
80814	2	3	87	1	1	23.42	1	1	0	1	0	14.8	1.06	66.1	129	249	1	0	22	1	0	0	0
80928	2	1	80	1	1	22.98	0	1	0	1	0	14.1	0.98	73.6	102	168	1	0	16	3	0	0	0
80963	1	1	80	1	2	22.10	1	1	0	3	1	10.9	0.87	62.6	256	439	3	0	62	1	0	0	0
81065	1	1	85	1	2	28.17	0	1	0	1	0	12.7	0.56	102.9	127	93	1	0	85	3	0	0	0
81204	1	1	83	1	2	24.20	0	1	0	1	0	11.3	1.12	46.5	194	108	1	0	25	1	0	0	0
81276	2	1	84	1	2	30.43	0	1	0	1	0	14.2	0.78	70.4	175	110	1	0	59	3	0	0	0
81286	2	3	84	1	1	25.51	0	1	0	1	1	15.0	1.16	60.0	210	233	1	0	57	1	0	0	0
81308	2	1	81	1	2	21.74	0	1	0	1	0	11.6	0.79	69.8	148	109	3	0	25	3	1	0	0
81335	1	1	87	1	1	22.61	1	0	0	2	0	11.7	1.20	57.3	205	135	3	0	64	1	0	0	0
81345	2	3	83	1	1	26.26	0	1	0	1	0	13.6	0.80	92.3	189	101	3	0	23	3	0	0	0
81409	1	1	87	1	2	26.67	1	1	0	1	0	9.6	1.27	39.8	134	20	3	0	42	1	0	0	0
81416	1	1	81	1	2	24.74	0	0	0	1	0	12.6	0.68	83.0	128	133	1	0	30	3	0	0	0
81430	1	1	82	1	1	26.00	0	0	0	1	0	11.8	0.89	81.8	160	146	3	0	36	1	0	0	0
81438	1	1	84	1	1	21.87	0	0	0	1	0	10.4	1.52	43.9	104	85	1	0	26	3	0	0	0
81451	1	1	81	1	2	23.89	0	1	0	1	0	9.1	0.58	99.8	169	89	1	0	45	3	0	0	0
81464	1	1	82	1	2	18.75	0	1	0	1	0	10.1	0.71	78.8	84	18	1	0	126	1	0	0	0
81516	1	1	83	1	1	23.55	0	1	0	1	1				225	582	3	0	28	3	0	0	0
81537	1	1	80	1	1	27.20	0	1	0	1	0	15.1	0.78	95.8	183	109	1	0	6	1	0	0	0
81545	1	1	81	1	2	22.57	0	0	0	1	1				135	441	3	0	45	3	0	0	0
81572	1	1	80	1	2	18.96	0	0	0	1	1	10.8			163	337	3	0	36	1	0	0	0
81573	1	1	82	1	1	23.23	1	0	0	1	0	13.9	0.89	81.8	285	207	3	0	80	1	0	0	0
81576	1	1	85	1	1	22.77	0	1	0	1	0	10.	1.00	71.0	136	94	3	0	46	3	0	0	0
81577	2	3	82	1	2	18.43	0	1	0	1	1	11.2	0.38	162.1	131	318	3	0	35	3	0	0	0
81581	2	1	80	1	2	25.31	1	1	0	1	0	9.6	0.87	62.6	110	16	1	0	32	3	0	0	0
81584	1	1	87	1	2	20.25	1	1	0	1	1				156	29	3	0	56	3	0	0	0
81592	1	1	84	1	2	27.27	0	1	0	1	0	12.3	0.81	67.4	110	159	1	0	45	1	0	0	0
81594	1	1	84	1	2	22.97	1	1	0	1	0	13.6	0.72	77.2	116	165	3	0	28	3	0	0	0
81628	1	1	80	1	2	27.77	1	1	0	1	0	13.7	0.83	66.1	150	79	1	0	24	1	0	0	0
81641	1	1	80	1	2	23.35	0	1	0	1	0	12.0	1.19	43.6	182	137	1	0	35	3	0	0	0
81666	1	1	83	1	2	25.57	1	1	1	1	0	10.8	1.07	49.0	176		1	0	90	1	0	0	0
81670	1	3	82	1	1	24.68	0	1	0	2	0	13.0	0.80	92.5	155	306	3	0	72	3	0	0	0
81671	1	1	82	1	1	24.68	0	1	0	2	0	12.2	0.64	119.7	169	125	1	0	11	1	0	0	0
